# Supplementary material for: Association between Temporal Glycemic Change and Risk of Pancreatic Cancer in Men: A Prospective Cohort Study
Source: Cancers (Basel). 2022 Jul 13;14(14):3403. doi: 10.3390/cancers14143403 (PMC9323305; doi:10.3390/cancers14143403)
Supplement: Supplementary file 1 [file cancers-14-03403-s001.zip]

Archive with 1 entries (1 files):
- cancers-1793224-supplementary.pdf
